# Supplementary material for: The Analysis with Quantitative Indexes for Public’s Awareness of Radiation Knowledge in Taiwan
Source: Int J Environ Res Public Health. 2022 Oct 17;19(20):13422. doi: 10.3390/ijerph192013422 (PMC9603622; doi:10.3390/ijerph192013422)
Supplement: Supplementary file 1 [file ijerph-19-13422-s001.zip]

Archive with 1 entries (1 files):
- ijerph-1941895-supplementary.pdf
